# Supplementary material for: Anti-PEG Immunogenicity of mRNA-LNP Vaccines in Humans: Evidence for Population-Level Changes in the Anti-PEG Antibody Repertoire
Source: Pharmaceutics. 2026 Jun 30;18(7):815. doi: 10.3390/pharmaceutics18070815 (PMC13414645; doi:10.3390/pharmaceutics18070815)
Supplement: Supplementary file 1 [file pharmaceutics-18-00815-s001.zip]

Archive with 1 entries (1 files):
- pharmaceutics-4334499-supplementary.pdf
